# Supplementary material for: Bacillus subtilis genome vector-based complete manipulation and reconstruction of genomic DNA for mouse transgenesis
Source: BMC Genomics. 2013 May 3;14:300. doi: 10.1186/1471-2164-14-300 (PMC3648488; doi:10.1186/1471-2164-14-300)
Supplement: Additional file 1 — Efficiency of cloning BAC inserts into the BGM vector. This file contains the efficiency of cloning BAC clones into the BGM vector: clone names and ID, length of BAC inserts, BGM vector used for cloning and the numbers of tested and insert-positive clones. [file 1471-2164-14-300-S1.xlsx]

## Sheet: Sheet1
	Efficiency of cloning BAC inserts into the BGM vector
	BAC #	Clone ID	Insert (kb)	BGM vector	Total tested clones 1	Insert positive clones	Efficiency (%)
	BAC1	RP24-392H7	114.2	BEST310	7	3	0.428571
	BAC2	RP23-61O11	220	BEST6528	29	1	0.0344828
	BAC3	RP24-306C18	148.9	BEST6528	3	3	1
	BAC5	RP24-282D19	165.2	BEST6528	15	6	0.4
	BAC7	RP23-310P1	165	BEST6528	32	3	0.09375
	BAC8	RP23-480A17	176.7	BEST6528	10	3	0.3
	BAC9	RP24-211E6	158.7	BEST6528	4	4	1
	BAC10	RP24-419H14	140.9	BEST310	10	2	0.2
	BAC11	RP23-347I6	201.9	BEST6528	25	7	0.28
	BAC14	RP24-266J11	162.9	BEST6528	24	6	0.25
						Average	0.39868
						1, Nm-resistant and Spc-sensitive
