# Supplementary material for: Bacillus subtilis genome vector-based complete manipulation and reconstruction of genomic DNA for mouse transgenesis
Source: BMC Genomics. 2013 May 3;14:300. doi: 10.1186/1471-2164-14-300 (PMC3648488; doi:10.1186/1471-2164-14-300)
Supplement: Additional file 2 — Primer sequences and PCR conditions. This file contains information of all primer sequences and PCR conditions used in this study for constructing homology arms, cassettes and new BAC plasmid, screening of BGM clones and genotyping. [file 1471-2164-14-300-S2.xlsx]

## Sheet: Primer List
	Primer sequences and PCR conditions
	Primer name	Strand	Sequence	Annealing temp	Purpose	PCR condition
				Extension time
	MOR42-3 targeting
	J530_FF	Forward	TTTGTCGACATGTCAGGGTGGAGCAATG	59.2 °C	homology arm (L-arm)	PrimeSTAR HS (TaKaRa)
	J531_FR	Reverse	TTGAATTCAATCATCCAGGAAGCTCTC	1 min	for MOR42-3 targeting
	J532_RF	Forward	TACTAGTCCAGAATTTGTGGGTCTCA	55.5 °C	homology arm (R-arm)	PrimeSTAR HS (TaKaRa)
	J533_RR	Reverse	TTTAGATCTAGAGTTGAGTGCAAGCTG	1 min	for MOR42-3 targeting
	J554_CISPF	Forward	GGCGCGCCAGCCGTCATCCTCGGCAC	55 °C	subcloning of cI-spc cassette	PrimeSTAR HS (TaKaRa)
	J555_CISPR	Reverse	TACTAGTAACCAATTCCGACAGGCTTTG	2 min 30 sec	check (cI-spc cassette)	Genotyping
	J476_MOR42-3	Forward	GCAATGGCACCTACAATGAGT	60 °C	check (MOR42-3 coding)	Genotyping
	J477_MOR42-3	Reverse	CTGCCTGATTTCCTTGGTTC	1 min	MOR42-3 coding probe
	J554_R seq.	Forward	ACATGGTCCTGCTGGAGTTC	55 °C	check (GFP_42-3 R-arm)	Genotyping
	J533_RR	Reverse	TTTAGATCTAGAGTTGAGTGCAAGCTG	3 min 30 sec
	Inversion of Tg-110
	J591_BAC1_LF	Forward	AATGCGGCCGCGATCTCAGCTCCTCAAACTC	54.5 °C	homology arm (L-arm)	KOD plus (Toyobo)
	J592_BAC1_LR	Reverse	AATGCGGCCGCCTGGATACATTCCTCTTCC	1 min	to left-end of Tg-110
	J593_BAC1_RF	Forward	CCCAAGCTTGGATTTCCAGCTTGCTTCC	59.2 °C	homology arm (R-arm)	KOD plus (Toyobo)
	J594_BAC1_RR	Reverse	CCCAAGCTTAGGCAGTGATGACCTTTGC	1 min	to right-end of Tg-110
	191F-teA2	Forward	GATAGCCCATTATATTCATTGGTCC	61 °C	check of tet gene	Genotyping
	195F-etA	Reverse	CAAGTATCCCACCAATGTAGCCG	1 min 40 sec	tet probe
	191R-ermB	Forward	GTAAAATGGCCTTTTCCTGAGCCG	61 °C	check of erm-e-phl	Genotyping
	195R-PhlB	Reverse	GGCAATGCCGGGATAGACTG	1 min 40 sec
	Fusion of Tg-220 and Inverted Tg-110
	J629_BAC2_LNotF	Forward	ATGCGGCCGCGAATTCCTGATCTTTCCAAGAC	58.4 °C	homology arm (L-arm)	KOD plus (Toyobo)
	J630_BAC2_LNotR	Reverse	ATGCGGCCGCAGACCACCATGGCCTAATG	1 min 10 sec	to left-end of Tg-220
	J631_BAC1Inv_RMluF	Forward	CCGACGCGTAGCACACCTGAAAGCTCTAG	55.5 °C	homology arm (R-arm)	KOD plus (Toyobo)
	J632_BAC1Inv_RMluR	Reverse	CCGACGCGTGATCTCAGCTCCTCAAACTC	1 min 10 sec	to right-end of Tg-220
	Genotyping of transgenic mice
	GFP-F	Forward	GGCATCAAGGTGAACTTCAAGATCC	62 °C	genotype	Genotyping
	GFP-R3	Reverse	CTTTACTTGTACAGCTCGTCCATGC	30 sec	EGFP (intermediate of transgenes)
	J619_SacB_F	Forward	GCTGAATACAACGGCTATCACG	62 °C	genotype	Genotyping
	J620_SacB_R	Reverse	TCTCTCAGCGTATGGTTGTCG	30 sec	Left end of Tg-110
	J621_CmR_F	Forward	GAGGCATTTCAGTCAGTTGCTC	62 °C	genotype	Genotyping
	J622_CmR_R	Reverse	CGGCATGATGAACCTGAATCG	30 sec	Right end of Tg-250SB and Tg-110
	J709_BAC108L_F	Forward	CGTATTCAGTGTCGCTGATTTG	60 °C	genotype	Genotyping
	J710_BAC108L_R	Reverse	TTAGCGATGAGCTCGGACTTC	30 sec	Left end of Tg-250SB
	Poly linkers
	Linker 1	Sense	CTAGAGGCGCGCCACTAGTAGATCTCATATGGCATGCGAGCT		linker for pT1 vector
	Linker 2	Antisense	TCCGCGCGGTGATCATCTAGAGTATACCGTACGC		containing AscI-SpeI-BglII-NdeI-SphI
	HPNSB-1	Sense	AGCTTCACGTGCGGCCGCATGCG		linker for p108IPpoI-HPNSB pasmid
	HPNSB-2	Antisense	GATCCGCATGCGGCCGCACGTGA		containing PmlI-NotI-SphI
	PCR condition
	PrimeSTAR HS (TaKaRa)
	94 °C 5 min
	98 °C 10 sec (30 cycles)
	(Annealing temp.)* 5 sec
	72 °C (Extension time)*
	72 °C 5 min
	KOD plus ver.2 (Toyobo)
	94 °C 2 min
	98 °C 10 sec (30 cycles)
	(Annealing temp.)* 30 sec
	68 °C (Extension time)*
	68 °C 5 min
	Genotyping, Check of BGM clones
	94 °C 5 min
	94 °C 30 sec (30 cycles)
	(Annealing temp.)* 30 sec
	72 °C (Extension time)*
	72 °C 5 min
